# Supplementary material for: Coding variants in RPL3L and MYZAP increase risk of atrial fibrillation
Source: Commun Biol. 2018 Jun 12;1:68. doi: 10.1038/s42003-018-0068-9 (PMC6123807; doi:10.1038/s42003-018-0068-9)
Supplement: Supplementary file 3 — Supplementary Data 1 [file 42003_2018_68_MOESM3_ESM.xlsx]

## Sheet: Sheet1
Supplementary Data 1. Complete list of associations of MYZAP and RPL3L variants with electrocardiogram measurements in sinus rhythm of 62,974 individuals, excluding atrial fibrillation cases.
		MYZAP p.Gln254Pro		RPL3L c.1167+1G>A		RPL3L p.Ala75Val
	Lead	P-value	Effect	P-value	Effect	P-value	Effect
Heart rate	Mean	0.87	0.005	0.11	-0.07	0.44	-0.014
QT corrected	Mean	0.97	-0.001	0.27	-0.049	0.29	0.02
P amplitude	aVF	0.47	-0.025	0.95	0.003	0.032	-0.041
	aVL	0.72	0.012	0.17	-0.062	0.19	-0.025
	aVR	0.056	0.064	0.99	-0.001	0.000041	0.076
	III	0.61	-0.017	0.71	0.016	0.37	-0.017
	II	0.39	-0.029	0.70	-0.017	0.00058	-0.066
	I	0.16	-0.048	0.91	0.005	0.00063	-0.065
	V1	0.0072	0.09	0.26	0.05	0.80	-0.005
	V2	0.024	0.075	0.98	-0.001	0.039	-0.038
	V3	0.055	0.064	0.89	-0.006	0.0028	-0.056
	V4	0.50	0.023	0.69	-0.018	0.0027	-0.057
	V5	0.15	-0.049	0.55	-0.027	0.00088	-0.063
	V6	0.35	-0.031	0.72	-0.016	0.00023	-0.069
P area	aVF	0.81	-0.008	0.90	0.006	0.023	-0.043
	aVL	0.44	0.027	0.28	-0.049	0.16	-0.027
	aVR	0.57	0.02	0.34	0.043	0.000013	0.084
	III	0.42	-0.027	0.78	0.012	0.43	-0.015
	II	0.71	-0.013	0.57	-0.025	0.00023	-0.07
	I	0.71	-0.013	0.33	-0.044	0.00028	-0.07
	V1	0.0084	0.089	0.45	0.033	0.90	-0.002
	V2	0.28	0.036	0.79	0.011	0.034	-0.04
	V3	0.50	0.022	0.702	0.017	0.0038	-0.054
	V4	0.75	0.011	0.39	-0.038	0.022	-0.043
	V5	0.24	-0.041	0.41	-0.037	0.0084	-0.051
	V6	0.65	-0.015	0.67	-0.019	0.00072	-0.065
P duration	aVF	0.80	0.008	0.95	0.003	0.24	-0.022
	aVL	0.20	0.041	0.59	0.023	0.013	-0.044
	aVR	0.037	0.067	0.28	-0.046	0.41	-0.015
	III	0.035	-0.068	0.38	0.037	0.71	-0.007
	II	0.17	0.045	0.82	-0.009	0.020	-0.042
	I	0.30	0.033	0.61	-0.022	0.64	-0.008
	V1	0.38	-0.028	0.43	-0.032	0.74	0.006
	V2	0.028	-0.071	0.91	-0.005	0.19	-0.023
	V3	0.096	-0.054	0.89	0.006	0.063	-0.034
	V4	0.10	-0.053	0.33	-0.042	0.16	-0.026
	V5	0.30	-0.034	0.90	-0.005	0.019	-0.042
	V6	0.53	0.02	0.83	0.009	0.62	-0.009
PR interval	aVF	0.18	0.046	0.93	-0.004	0.15	-0.028
	aVL	0.52	0.022	0.89	0.006	0.0713	-0.034
	aVR	0.079	0.061	0.77	-0.013	0.060	-0.036
	III	0.83	-0.007	0.83	0.01	0.39	-0.016
	II	0.097	0.058	0.66	-0.02	0.08	-0.034
	I	0.31	0.035	0.86	0.008	0.028	-0.043
	V1	0.27	0.038	0.87	0.007	0.17	-0.027
	V2	0.12	0.054	0.60	-0.024	0.068	-0.035
	V3	0.16	0.049	0.64	-0.021	0.075	-0.035
	V4	0.24	0.04	0.77	0.013	0.15	-0.027
	V5	0.16	0.048	0.84	-0.009	0.16	-0.027
	V6	0.23	0.041	0.74	0.015	0.047	-0.038
PR segment	aVF	0.67	0.015	0.20	0.058	0.69	-0.008
	aVL	0.44	-0.027	0.40	0.038	0.69	-0.008
	aVR	0.57	0.02	0.60	0.024	0.79	-0.005
	III	0.33	-0.033	0.75	0.014	0.30	-0.019
	II	0.76	0.011	0.63	0.022	0.27	0.021
	I	0.95	0.002	0.32	0.045	0.42	-0.016
	V1	0.23	-0.041	0.67	0.019	0.89	0.003
	V2	0.31	0.034	0.65	-0.02	0.98	-0.001
	V3	0.10	0.056	0.99	0	0.53	0.012
	V4	0.16	0.048	0.93	0.004	0.84	-0.004
	V5	0.25	0.04	0.76	-0.014	0.99	0
	V6	0.96	-0.002	0.88	0.007	0.65	-0.009
QRS duration	aVF	0.89	-0.005	0.0063	-0.12	0.022	-0.043
	aVL	0.14	-0.049	0.076	-0.078	0.0234	-0.042
	aVR	0.88	0.005	0.055	-0.085	0.017	-0.045
	III	0.90	-0.004	0.023	-0.099	0.073	-0.033
	II	0.88	-0.005	0.023	-0.099	0.0030	-0.055
	I	0.91	-0.004	0.38	-0.039	0.077	-0.034
	V1	0.37	-0.031	0.055	-0.087	0.0013	-0.062
	V2	0.83	0.008	0.022	-0.106	0.000078	-0.078
	V3	0.83	-0.008	0.013	-0.115	0.013	-0.049
	V4	0.81	0.008	0.022	-0.104	0.00328	-0.057
	V5	0.99	0	0.11	-0.071	0.00046	-0.066
	V6	0.31	0.035	0.25	-0.051	0.099	-0.032
R amplitude	aVF	0.14	-0.051	0.82	0.01	0.75	0.006
	aVL	0.39	0.03	0.30	-0.047	0.068	-0.036
	aVR	0.70	-0.014	0.42	0.038	0.91	-0.002
	III	0.55	-0.02	0.81	0.01	0.92	0.002
	II	0.092	-0.06	0.69	0.018	0.30	-0.021
	I	0.66	-0.015	0.27	-0.05	0.0096	-0.05
	V1	0.060	-0.067	0.64	0.022	0.31	0.02
	V2	0.20	-0.045	0.52	0.03	0.81	-0.005
	V3	0.054	-0.068	0.44	0.035	0.96	0.001
	V4	0.036	-0.075	0.43	-0.037	0.90	-0.002
	V5	0.025	-0.081	0.58	-0.026	0.45	-0.015
	V6	0.012	-0.091	0.61	-0.024	0.32	-0.02
T amplitude	aVF	0.46	-0.025	0.20	0.058	0.027	0.042
	aVL	0.66	0.015	0.022	0.101	0.024	-0.042
	aVR	0.60	0.018	0.016	-0.109	0.82	0.004
	III	0.31	-0.034	0.81	0.011	0.035	0.04
	II	0.59	-0.019	0.024	0.103	0.44	0.015
	I	0.83	0.007	0.030	0.097	0.13	-0.029
	V1	0.22	-0.042	0.998	0	0.43	-0.015
	V2	0.091	-0.059	0.074	0.082	0.098	-0.033
	V3	0.20	-0.045	0.081	0.08	0.53	-0.012
	V4	0.28	-0.037	0.070	0.083	0.97	0.001
	V5	0.39	-0.03	0.028	0.1	0.61	0.01
	V6	0.54	-0.021	0.0031	0.134	0.63	0.009
T area	aVF	0.65	-0.016	0.18	0.06	0.037	0.04
	aVL	0.88	0.005	0.060	0.083	0.012	-0.047
	aVR	0.51	0.023	0.039	-0.095	0.41	0.016
	III	0.38	-0.03	0.95	0.003	0.025	0.042
	II	0.71	-0.013	0.030	0.099	0.63	0.009
	I	0.62	0.017	0.15	0.065	0.12	-0.03
	V1	0.38	-0.03	0.97	-0.002	0.58	-0.011
	V2	0.068	-0.065	0.11	0.074	0.089	-0.034
	V3	0.15	-0.051	0.23	0.055	0.50	-0.013
	V4	0.29	-0.038	0.13	0.069	0.83	-0.004
	V5	0.49	-0.024	0.046	0.091	0.69	0.008
	V6	0.47	-0.025	0.0048	0.129	0.54	0.012
T duration	aVF	0.64	0.015	0.0046	0.12	0.0012	0.059
	aVL	0.12	0.05	0.84	0.009	0.40	-0.015
	aVR	0.61	-0.017	0.22	0.053	0.93	0.002
	III	0.21	-0.04	0.71	-0.016	0.12	0.028
	II	0.53	0.021	0.099	0.071	0.052	0.036
	I	0.29	0.035	0.18	0.058	0.76	0.006
	V1	0.95	0.002	0.71	-0.016	0.15	0.026
	V2	0.21	-0.041	0.89	0.006	0.35	-0.017
	V3	0.16	-0.046	0.66	0.019	0.78	0.005
	V4	0.90	-0.004	0.94	-0.003	0.96	0.001
	V5	0.38	0.029	0.95	0.003	0.45	0.014
	V6	0.485	0.024	0.021	0.101	0.14	0.028
